# Supplementary material for: PABPC4 Inhibits SADS-CoV Replication by Degrading the Nucleocapsid Protein Through Selective Autophagy
Source: Vet Sci. 2025 Mar 10;12(3):257. doi: 10.3390/vetsci12030257 (PMC11946123; doi:10.3390/vetsci12030257)
Supplement: Supplementary file 1 [file vetsci-12-00257-s001.zip]

Archive with 349 entries (214 files):
- PABPC4 original blot images/
- PABPC4 original blot images/Fig.1/
- PABPC4 original blot images/Fig.1/A+B/
- PABPC4 original blot images/Fig.1/A+B/gapdh/
- PABPC4 original blot images/Fig.1/A+B/gapdh/h.tif
- PABPC4 original blot images/Fig.1/A+B/gapdh/s.tif
- PABPC4 original blot images/Fig.1/A+B/PABPC4/
- PABPC4 original blot images/Fig.1/A+B/PABPC4/h.tif
- PABPC4 original blot images/Fig.1/A+B/PABPC4/s.tif
- PABPC4 original blot images/Fig.1/A+B/SADS-CoV-N/
- PABPC4 original blot images/Fig.1/A+B/SADS-CoV-N/H.tif
- PABPC4 original blot images/Fig.1/A+B/SADS-CoV-N/S.tif
- PABPC4 original blot images/Fig.1/C+D/
- PABPC4 original blot images/Fig.1/C+D/gapdh/
- PABPC4 original blot images/Fig.1/C+D/gapdh/merge.tif
- PABPC4 original blot images/Fig.1/C+D/gapdh/s.tif
- PABPC4 original blot images/Fig.1/C+D/pabpc4/
- PABPC4 original blot images/Fig.1/C+D/pabpc4/merge.tif
- PABPC4 original blot images/Fig.1/C+D/pabpc4/s.tif
- PABPC4 original blot images/Fig.1/C+D/SADS-CoV-n/
- PABPC4 original blot images/Fig.1/C+D/SADS-CoV-n/h.scn
- PABPC4 original blot images/Fig.1/C+D/SADS-CoV-n/h.tif
- PABPC4 original blot images/Fig.1/C+D/SADS-CoV-n/m.scn
- PABPC4 original blot images/Fig.1/C+D/SADS-CoV-n/s.scn
- PABPC4 original blot images/Fig.1/C+D/SADS-CoV-n/s.tif
- PABPC4 original blot images/Fig.2/
- PABPC4 original blot images/Fig.2/A/
- PABPC4 original blot images/Fig.2/A/gapdh/
- PABPC4 original blot images/Fig.2/A/gapdh/merge.tif
- PABPC4 original blot images/Fig.2/A/gapdh/shiyantu.tif
- PABPC4 original blot images/Fig.2/A/ha/
- PABPC4 original blot images/Fig.2/A/ha/merge.tif
- PABPC4 original blot images/Fig.2/A/ha/shiyantu.tif
- PABPC4 original blot images/Fig.2/A/SADS-CoV-n/
- PABPC4 original blot images/Fig.2/A/SADS-CoV-n/merge.tif
- PABPC4 original blot images/Fig.2/A/SADS-CoV-n/shiyantu.tif
- PABPC4 original blot images/Fig.2/B/
- PABPC4 original blot images/Fig.2/B/gapdh/
- PABPC4 original blot images/Fig.2/B/gapdh/h.tif
- PABPC4 original blot images/Fig.2/B/gapdh/m.tif
- PABPC4 original blot images/Fig.2/B/ha/
- PABPC4 original blot images/Fig.2/B/ha/h.tif
- PABPC4 original blot images/Fig.2/B/ha/s.tif
- PABPC4 original blot images/Fig.2/B/SADS-CoV-n/
- PABPC4 original blot images/Fig.2/B/SADS-CoV-n/merge.tif
- PABPC4 original blot images/Fig.2/B/SADS-CoV-n/s.tif
- PABPC4 original blot images/Fig.2/C+D/
- PABPC4 original blot images/Fig.2/C+D/gapdh/
- PABPC4 original blot images/Fig.2/C+D/gapdh/h.scn
- PABPC4 original blot images/Fig.2/C+D/gapdh/m.scn
- PABPC4 original blot images/Fig.2/C+D/gapdh/s.scn
- PABPC4 original blot images/Fig.2/C+D/ha/
- PABPC4 original blot images/Fig.2/C+D/ha/h.scn
- PABPC4 original blot images/Fig.2/C+D/ha/m.scn
- PABPC4 original blot images/Fig.2/C+D/ha/s.scn
- PABPC4 original blot images/Fig.2/C+D/pa-n/
- PABPC4 original blot images/Fig.2/C+D/pa-n/h.scn
- PABPC4 original blot images/Fig.2/C+D/pa-n/m.scn
- PABPC4 original blot images/Fig.2/C+D/pa-n/s.scn
- PABPC4 original blot images/Fig.2/E+F/
- PABPC4 original blot images/Fig.2/E+F/GAPDH/
- PABPC4 original blot images/Fig.2/E+F/GAPDH/H.tif
- PABPC4 original blot images/Fig.2/E+F/GAPDH/S.tif
- PABPC4 original blot images/Fig.2/E+F/N/
- PABPC4 original blot images/Fig.2/E+F/N/h.tif
- PABPC4 original blot images/Fig.2/E+F/N/m.tif
- PABPC4 original blot images/Fig.2/E+F/PABPC4/
- PABPC4 original blot images/Fig.2/E+F/PABPC4/h.tif
- PABPC4 original blot images/Fig.2/E+F/PABPC4/s.tif
- PABPC4 original blot images/Fig.2/G/
- PABPC4 original blot images/Fig.2/G/gapdh/
- PABPC4 original blot images/Fig.2/G/gapdh/Administrator 2023-06-01_20h55m39s+Administrator 2023-06-01_20h54m42s.tif
- PABPC4 original blot images/Fig.2/G/PABPC4/
- PABPC4 original blot images/Fig.2/G/PABPC4/Administrator 2023-06-01_20h53m14s+Administrator 2023-06-01_20h52m31s.scn
- PABPC4 original blot images/Fig.2/G/PABPC4/Administrator 2023-06-01_20h53m14s+Administrator 2023-06-01_20h52m31s.tif
- PABPC4 original blot images/Fig.2/G/PABPC4/m.scn
- PABPC4 original blot images/Fig.2/G/PABPC4/s.scn
- PABPC4 original blot images/Fig.2/H+I/
- PABPC4 original blot images/Fig.2/H+I/gapdh/
- PABPC4 original blot images/Fig.2/H+I/gapdh/h.tif
- PABPC4 original blot images/Fig.2/H+I/gapdh/s.tif
- PABPC4 original blot images/Fig.2/H+I/p4/
- PABPC4 original blot images/Fig.2/H+I/p4/h.scn
- PABPC4 original blot images/Fig.2/H+I/p4/h.tif
- PABPC4 original blot images/Fig.2/H+I/p4/m.scn
- PABPC4 original blot images/Fig.2/H+I/p4/m.tif
- PABPC4 original blot images/Fig.2/H+I/p4/s.scn
- PABPC4 original blot images/Fig.2/H+I/SADS-CoV-n/
- PABPC4 original blot images/Fig.2/H+I/SADS-CoV-n/h.tif
- PABPC4 original blot images/Fig.2/H+I/SADS-CoV-n/s.tif
- PABPC4 original blot images/Fig.3/
- PABPC4 original blot images/Fig.3/A/
- PABPC4 original blot images/Fig.3/A/flag/
- PABPC4 original blot images/Fig.3/A/flag/merge.tif
- PABPC4 original blot images/Fig.3/A/flag/shiyantu.tif
- PABPC4 original blot images/Fig.3/A/gapdh/
- PABPC4 original blot images/Fig.3/A/gapdh/merge.tif
- PABPC4 original blot images/Fig.3/A/gapdh/shiyantu.tif
- PABPC4 original blot images/Fig.3/A/ha/
- PABPC4 original blot images/Fig.3/A/ha/merge.tif
- PABPC4 original blot images/Fig.3/A/ha/shiyantu.tif
- PABPC4 original blot images/Fig.3/B/
- PABPC4 original blot images/Fig.3/B/flag/
- PABPC4 original blot images/Fig.3/B/flag/merge.tif
- PABPC4 original blot images/Fig.3/B/flag/s.tif
- PABPC4 original blot images/Fig.3/B/GAPDH/
- PABPC4 original blot images/Fig.3/B/GAPDH/merge.tif
- PABPC4 original blot images/Fig.3/B/GAPDH/shiyantu.tif
- PABPC4 original blot images/Fig.3/B/ha/
- PABPC4 original blot images/Fig.3/B/ha/merge.tif
- PABPC4 original blot images/Fig.3/B/ha/s.tif
- PABPC4 original blot images/Fig.3/C/
- PABPC4 original blot images/Fig.3/C/IP FLAG/
- PABPC4 original blot images/Fig.3/C/IP FLAG/FLAG/
- PABPC4 original blot images/Fig.3/C/IP FLAG/FLAG/merge.tif
- PABPC4 original blot images/Fig.3/C/IP FLAG/FLAG/shiyantu.tif
- PABPC4 original blot images/Fig.3/C/IP FLAG/HA/
- PABPC4 original blot images/Fig.3/C/IP FLAG/HA/MERGE.tif
- PABPC4 original blot images/Fig.3/C/IP FLAG/HA/SHIYANTU2.tif
- PABPC4 original blot images/Fig.3/C/IP FLAG/IB/
- PABPC4 original blot images/Fig.3/C/IP FLAG/IB/flag/
- PABPC4 original blot images/Fig.3/C/IP FLAG/IB/flag/merge.tif
- PABPC4 original blot images/Fig.3/C/IP FLAG/IB/flag/shiyantu.tif
- PABPC4 original blot images/Fig.3/C/IP FLAG/IB/gapdh/
- PABPC4 original blot images/Fig.3/C/IP FLAG/IB/gapdh/merge.tif
- PABPC4 original blot images/Fig.3/C/IP FLAG/IB/gapdh/shiyantu.tif
- PABPC4 original blot images/Fig.3/C/IP FLAG/IB/ha/
- PABPC4 original blot images/Fig.3/C/IP FLAG/IB/ha/merge.tif
- PABPC4 original blot images/Fig.3/C/IP FLAG/IB/ha/shiyantu.tif
- PABPC4 original blot images/Fig.3/C/IP HA/
- PABPC4 original blot images/Fig.3/C/IP HA/FLAG/
- PABPC4 original blot images/Fig.3/C/IP HA/FLAG/MERGE.tif
- PABPC4 original blot images/Fig.3/C/IP HA/FLAG/SHIYANTU.tif
- PABPC4 original blot images/Fig.3/C/IP HA/HA/
- PABPC4 original blot images/Fig.3/C/IP HA/HA/MERGE.tif
- PABPC4 original blot images/Fig.3/C/IP HA/HA/SHIYANTU.tif
- PABPC4 original blot images/Fig.3/C/IP HA/IB/
- PABPC4 original blot images/Fig.3/C/IP HA/IB/flag/
- PABPC4 original blot images/Fig.3/C/IP HA/IB/flag/merge.tif
- PABPC4 original blot images/Fig.3/C/IP HA/IB/flag/shiyantu.tif
- PABPC4 original blot images/Fig.3/C/IP HA/IB/gapdh/
- PABPC4 original blot images/Fig.3/C/IP HA/IB/gapdh/merge.tif
- PABPC4 original blot images/Fig.3/C/IP HA/IB/gapdh/shiyantu.tif
- PABPC4 original blot images/Fig.3/C/IP HA/IB/ha/
- PABPC4 original blot images/Fig.3/C/IP HA/IB/ha/ha/
- PABPC4 original blot images/Fig.3/C/IP HA/IB/ha/ha/merge.tif
- PABPC4 original blot images/Fig.3/C/IP HA/IB/ha/ha/shiyantu.tif
- PABPC4 original blot images/Fig.3/D/
- PABPC4 original blot images/Fig.3/D/N/
- PABPC4 original blot images/Fig.3/D/N/图像_03.jpg
- PABPC4 original blot images/Fig.3/D/N/图像_12607.jpg
- PABPC4 original blot images/Fig.3/D/N/图像_12608.jpg
- PABPC4 original blot images/Fig.3/D/N/图像_12609.jpg
- PABPC4 original blot images/Fig.3/D/N+P4/
- PABPC4 original blot images/Fig.3/D/N+P4/图像_03.jpg
- PABPC4 original blot images/Fig.3/D/N+P4/图像_12558.jpg
- PABPC4 original blot images/Fig.3/D/N+P4/图像_12559.jpg
- PABPC4 original blot images/Fig.3/D/N+P4/图像_12560.jpg
- PABPC4 original blot images/Fig.3/D/P4/
- PABPC4 original blot images/Fig.3/D/P4/图像_01.jpg
- PABPC4 original blot images/Fig.3/D/P4/图像_12575.jpg
- PABPC4 original blot images/Fig.3/D/P4/图像_12576.jpg
- PABPC4 original blot images/Fig.3/D/P4/图像_12577.jpg
- PABPC4 original blot images/Fig.3/E/
- PABPC4 original blot images/Fig.3/E/ip 接毒/
- PABPC4 original blot images/Fig.3/E/ip 接毒/gapdh/
- PABPC4 original blot images/Fig.3/E/ip 接毒/gapdh/h.tif
- PABPC4 original blot images/Fig.3/E/ip 接毒/gapdh/s.tif
- PABPC4 original blot images/Fig.3/E/ip 接毒/ib ha/
- PABPC4 original blot images/Fig.3/E/ip 接毒/ib ha/h.tif
- PABPC4 original blot images/Fig.3/E/ip 接毒/ib ha/s.tif
- PABPC4 original blot images/Fig.3/E/ip 接毒/ib N-2/
- PABPC4 original blot images/Fig.3/E/ip 接毒/ib N-2/H.tif
- PABPC4 original blot images/Fig.3/E/ip 接毒/ib N-2/S.tif
- PABPC4 original blot images/Fig.3/E/ip 接毒/ip ha/
- PABPC4 original blot images/Fig.3/E/ip 接毒/ip ha/merge.tif
- PABPC4 original blot images/Fig.3/E/ip 接毒/ip ha/s.tif
- PABPC4 original blot images/Fig.3/E/ip 接毒/ip n/
- PABPC4 original blot images/Fig.3/E/ip 接毒/ip n/h.tif
- PABPC4 original blot images/Fig.3/E/ip 接毒/ip n/s.tif
- PABPC4 original blot images/Fig.3/E/接毒组/
- PABPC4 original blot images/Fig.3/E/接毒组/gapdh/
- PABPC4 original blot images/Fig.3/E/接毒组/gapdh/h.tif
- PABPC4 original blot images/Fig.3/E/接毒组/gapdh/s.tif
- PABPC4 original blot images/Fig.3/E/接毒组/ib ha/
- PABPC4 original blot images/Fig.3/E/接毒组/ib ha/h.tif
- PABPC4 original blot images/Fig.3/E/接毒组/ib ha/s.tif
- PABPC4 original blot images/Fig.3/E/接毒组/ibN/
- PABPC4 original blot images/Fig.3/E/接毒组/ibN/H.tif
- PABPC4 original blot images/Fig.3/E/接毒组/ibN/N-2/
- PABPC4 original blot images/Fig.3/E/接毒组/ibN/N-2/H.tif
- PABPC4 original blot images/Fig.3/E/接毒组/ibN/N-2/S.tif
- PABPC4 original blot images/Fig.3/E/接毒组/ibN/S.tif
- PABPC4 original blot images/Fig.3/E/接毒组/ip ha/
- PABPC4 original blot images/Fig.3/E/接毒组/ip ha/merge.tif
- PABPC4 original blot images/Fig.3/E/接毒组/ip ha/s.tif
- PABPC4 original blot images/Fig.3/E/接毒组/ip n/
- PABPC4 original blot images/Fig.3/E/接毒组/ip n/h.tif
- PABPC4 original blot images/Fig.3/E/接毒组/ip n/s.tif
- PABPC4 original blot images/Fig.3/F/
- PABPC4 original blot images/Fig.3/F/flag-n/
- PABPC4 original blot images/Fig.3/F/flag-n/m.tif
- PABPC4 original blot images/Fig.3/F/flag-n/s.tif
- PABPC4 original blot images/Fig.3/F/gapdh/
- PABPC4 original blot images/Fig.3/F/gapdh/h.tif
- PABPC4 original blot images/Fig.3/F/gapdh/s.tif
- PABPC4 original blot images/Fig.3/F/p4/
- PABPC4 original blot images/Fig.3/F/p4/h.tif
- PABPC4 original blot images/Fig.3/F/p4/s.tif
- PABPC4 original blot images/Fig.4/
- PABPC4 original blot images/Fig.4/A/
- PABPC4 original blot images/Fig.4/A/flag/
- PABPC4 original blot images/Fig.4/A/flag/merge.tif
- PABPC4 original blot images/Fig.4/A/flag/shiyantu.tif
- PABPC4 original blot images/Fig.4/A/gapdh/
- PABPC4 original blot images/Fig.4/A/gapdh/merge.tif
- PABPC4 original blot images/Fig.4/A/gapdh/shiyantu.tif
- PABPC4 original blot images/Fig.4/A/HA/
- PABPC4 original blot images/Fig.4/A/HA/merge.tif
- PABPC4 original blot images/Fig.4/A/HA/shiyantu.tif
- PABPC4 original blot images/Fig.4/A/补/
- PABPC4 original blot images/Fig.4/A/补/flag/
- PABPC4 original blot images/Fig.4/A/补/flag/h.tif
- PABPC4 original blot images/Fig.4/A/补/flag/s.tif
- PABPC4 original blot images/Fig.4/A/补/gapdh/
- PABPC4 original blot images/Fig.4/A/补/gapdh/h.tif
- PABPC4 original blot images/Fig.4/A/补/gapdh/s.tif
- PABPC4 original blot images/Fig.4/A/补/HA/
- PABPC4 original blot images/Fig.4/A/补/HA/H.tif
- PABPC4 original blot images/Fig.4/A/补/HA/S.tif
- PABPC4 original blot images/Fig.4/B/
- PABPC4 original blot images/Fig.4/B/IB/
- PABPC4 original blot images/Fig.4/B/IB/FLAG-FLAG/
- PABPC4 original blot images/Fig.4/B/IB/FLAG-FLAG/h.tif
- PABPC4 original blot images/Fig.4/B/IB/FLAG-FLAG/s.tif
- PABPC4 original blot images/Fig.4/B/IB/FLAG-HA/
- PABPC4 original blot images/Fig.4/B/IB/FLAG-HA/H.tif
- PABPC4 original blot images/Fig.4/B/IB/FLAG-HA/S.tif
- PABPC4 original blot images/Fig.4/B/IB/gapdh/
- PABPC4 original blot images/Fig.4/B/IB/gapdh/merge.tif
- PABPC4 original blot images/Fig.4/B/IB/gapdh/s.tif
- PABPC4 original blot images/Fig.4/B/IB/HA-FLAG/
- PABPC4 original blot images/Fig.4/B/IB/HA-FLAG/H.tif
- PABPC4 original blot images/Fig.4/B/IB/HA-FLAG/S.tif
- PABPC4 original blot images/Fig.4/B/IB/HA-HA/
- PABPC4 original blot images/Fig.4/B/IB/HA-HA/H.tif
- PABPC4 original blot images/Fig.4/B/IB/HA-HA/S.tif
- PABPC4 original blot images/Fig.4/B/ip-flag/
- PABPC4 original blot images/Fig.4/B/ip-flag/flag/
- PABPC4 original blot images/Fig.4/B/ip-flag/flag/Administrator 2023-08-22_21h02m27s.tif
- PABPC4 original blot images/Fig.4/B/ip-flag/flag/Administrator 2023-08-22_21h03m31s+Administrator 2023-08-22_21h02m27s.tif
- PABPC4 original blot images/Fig.4/B/ip-flag/ha/
- PABPC4 original blot images/Fig.4/B/ip-flag/ha/h.tif
- PABPC4 original blot images/Fig.4/B/ip-flag/ha/s.tif
- PABPC4 original blot images/Fig.4/B/ip-ha/
- PABPC4 original blot images/Fig.4/B/ip-ha/flag/
- PABPC4 original blot images/Fig.4/B/ip-ha/flag/h.tif
- PABPC4 original blot images/Fig.4/B/ip-ha/flag/s.tif
- PABPC4 original blot images/Fig.4/B/ip-ha/ha/
- PABPC4 original blot images/Fig.4/B/ip-ha/ha/h.tif
- PABPC4 original blot images/Fig.4/B/ip-ha/ha/s.tif
- PABPC4 original blot images/Fig.4/C/
- PABPC4 original blot images/Fig.4/C/IB/
- PABPC4 original blot images/Fig.4/C/IB/flag/
- PABPC4 original blot images/Fig.4/C/IB/flag/h.tif
- PABPC4 original blot images/Fig.4/C/IB/flag/s.tif
- PABPC4 original blot images/Fig.4/C/IB/gapdh/
- PABPC4 original blot images/Fig.4/C/IB/gapdh/h.tif
- PABPC4 original blot images/Fig.4/C/IB/gapdh/s.tif
- PABPC4 original blot images/Fig.4/C/IB/ha/
- PABPC4 original blot images/Fig.4/C/IB/ha/1/
- PABPC4 original blot images/Fig.4/C/IB/ha/1/merge.tif
- PABPC4 original blot images/Fig.4/C/IB/ha/1/s.tif
- PABPC4 original blot images/Fig.4/C/IB/ha/2/
- PABPC4 original blot images/Fig.4/C/IB/ha/2/merge.tif
- PABPC4 original blot images/Fig.4/C/IB/ha/2/s.tif
- PABPC4 original blot images/Fig.4/C/IP/
- PABPC4 original blot images/Fig.4/C/IP/flag/
- PABPC4 original blot images/Fig.4/C/IP/flag/FLAG/
- PABPC4 original blot images/Fig.4/C/IP/flag/FLAG/Administrator 2023-08-22_21h02m27s.tif
- PABPC4 original blot images/Fig.4/C/IP/flag/FLAG/Administrator 2023-08-22_21h03m31s+Administrator 2023-08-22_21h02m27s.tif
- PABPC4 original blot images/Fig.4/C/IP/flag/HA/
- PABPC4 original blot images/Fig.4/C/IP/flag/HA/MERGE.tif
- PABPC4 original blot images/Fig.4/C/IP/flag/HA/S.tif
- PABPC4 original blot images/Fig.4/C/IP/HA/
- PABPC4 original blot images/Fig.4/C/IP/HA/flag/
- PABPC4 original blot images/Fig.4/C/IP/HA/flag/h.tif
- PABPC4 original blot images/Fig.4/C/IP/HA/flag/s.tif
- PABPC4 original blot images/Fig.4/C/IP/HA/ha-ha/
- PABPC4 original blot images/Fig.4/C/IP/HA/ha-ha/h.tif
- PABPC4 original blot images/Fig.4/C/IP/HA/ha-ha/s.tif
- PABPC4 original blot images/Fig.4/D/
- PABPC4 original blot images/Fig.4/D/MARCHF8/
- PABPC4 original blot images/Fig.4/D/MARCHF8/图像_02.jpg
- PABPC4 original blot images/Fig.4/D/MARCHF8/图像_12748.jpg
- PABPC4 original blot images/Fig.4/D/MARCHF8/图像_12749.jpg
- PABPC4 original blot images/Fig.4/D/MARCHF8/图像_12750.jpg
- PABPC4 original blot images/Fig.4/D/MARCHF8+N/
- PABPC4 original blot images/Fig.4/D/MARCHF8+N/图像_04.jpg
- PABPC4 original blot images/Fig.4/D/MARCHF8+N/图像_12660.jpg
[truncated: 49 more entries]
